# Supplementary material for: CANTO-RT: One of the Largest Prospective Multicenter Cohort of Early Breast Cancer Patients Treated with Radiotherapy including Full DICOM RT Data
Source: Cancers (Basel). 2023 Jan 25;15(3):751. doi: 10.3390/cancers15030751 (PMC9913384; doi:10.3390/cancers15030751)
Supplement: Supplementary file 1 [file cancers-15-00751-s001.zip]

Archive with 1 entries (1 files):
- cancers-2150763-supplementary.pdf
